# Supplementary material for: A Novel Mitochondrial Genome Resource for the Endemic Fish Gymnodiptychus integrigymnatus and Insights into the Phylogenetic Relationships of Schizothoracinae
Source: Biology (Basel). 2025 Dec 9;14(12):1760. doi: 10.3390/biology14121760 (PMC12730580; doi:10.3390/biology14121760)
Supplement: Supplementary file 1 [file biology-14-01760-s001.zip › Table S1.xlsx]

## Sheet: Sheet1
Table S1. List of species used in phylogenetic analyses based on mitogenomes.
Organism	Order	Family	Subfamily	Genus	Accesion No.	Length (bp)	AT%
Acrossocheilus yunnanensis	Cypriniformes	Cyprinidae	Acrossocheilinae	Acrossocheilus	NC_028527.1	16588	56.1
Aspiorhynchus laticeps	Cypriniformes	Cyprinidae	Schizothoracinae	Aspiorhynchus	KY436760.1	16584	55.9
Aspiorhynchus laticeps	Cypriniformes	Cyprinidae	Schizothoracinae	Aspiorhynchus	NC_022855.1	16591	56
Barbus barbus	Cypriniformes	Cyprinidae	Barbinae	Barbus	NC_008654.1	16600	56.4
Chuanchia labiosa	Cypriniformes	Cyprinidae	Schizothoracinae	Chuanchia	NC_029181.1	16705	55.6
Danio rerio	Cypriniformes	Danionidae	Danioninae	Danio	NC_002333.2	16596	60
Dawkinsia tambraparniei	Cypriniformes	Cyprinidae	Smiliogastrinae	Dawkinsia	NC_031614.1	16610	58.2
Diptychus maculatus	Cypriniformes	Cyprinidae	Schizothoracinae	Diptychus	KP641341.1	16835	54.4
Diptychus maculatus	Cypriniformes	Cyprinidae	Schizothoracinae	Diptychus	MN413609.1	16765	54.4
Diptychus maculatus	Cypriniformes	Cyprinidae	Schizothoracinae	Diptychus	NC_025650.1	16895	54.5
Diptychus maculatus	Cypriniformes	Cyprinidae	Schizothoracinae	Diptychus	ON872378.1	16764	54.3
Gymnocypris chui	Cypriniformes	Cyprinidae	Schizothoracinae	Gymnocypris	MF459673.1	16646	55.2
Gymnocypris dobula	Cypriniformes	Cyprinidae	Schizothoracinae	Gymnocypris	MW924117.1	16728	55.7
Gymnocypris dobula	Cypriniformes	Cyprinidae	Schizothoracinae	Gymnocypris	NC_021419.1	16720	55.7
Gymnocypris eckloni	Cypriniformes	Cyprinidae	Schizothoracinae	Gymnocypris	MN864783.1	16784	55.4
Gymnocypris eckloni	Cypriniformes	Cyprinidae	Schizothoracinae	Gymnocypris	MN864784.1	16745	55.4
Gymnocypris eckloni	Cypriniformes	Cyprinidae	Schizothoracinae	Gymnocypris	MN864785.1	16722	56
Gymnocypris eckloni	Cypriniformes	Cyprinidae	Schizothoracinae	Gymnocypris	MN864786.1	16762	55.9
Gymnocypris eckloni	Cypriniformes	Cyprinidae	Schizothoracinae	Gymnocypris	NC_019605.1	16686	56.1
Gymnocypris eckloni chilianensis	Cypriniformes	Cyprinidae	Schizothoracinae	Gymnocypris	NC_061707.1	16745	55.4
Gymnocypris eckloni chilianensis	Cypriniformes	Cyprinidae	Schizothoracinae	Gymnocypris	OR726613.1	16846	55.3
Gymnocypris eckloni chilianensis	Cypriniformes	Cyprinidae	Schizothoracinae	Gymnocypris	KM879223.1	16667	55.6
Gymnocypris firmispinatus	Cypriniformes	Cyprinidae	Schizothoracinae	Gymnocypris	NC_056384.1	16674	55.6
Gymnocypris namensis	Cypriniformes	Cyprinidae	Schizothoracinae	Gymnocypris	NC_021420.1	16674	55.7
Gymnocypris potanini	Cypriniformes	Cyprinidae	Schizothoracinae	Gymnocypris	KX424966.1	16749	55.7
Gymnocypris potanini	Cypriniformes	Cyprinidae	Schizothoracinae	Gymnocypris	NC_031813.1	16680	55.6
Gymnocypris przewalskii	Cypriniformes	Cyprinidae	Schizothoracinae	Gymnocypris	NC_008661.1	16682	56
Gymnocypris przewalskii ganzihonensis	Cypriniformes	Cyprinidae	Schizothoracinae	Gymnocypris	NC_019604.1	16682	56
Gymnocypris scleracanthus	Cypriniformes	Cyprinidae	Schizothoracinae	Gymnocypris	KY420179.1	16771	55.5
Gymnocypris scleracanthus	Cypriniformes	Cyprinidae	Schizothoracinae	Gymnocypris	NC_036349.1	16679	55.8
Gymnocypris waddellii	Cypriniformes	Cyprinidae	Schizothoracinae	Gymnocypris	NC_047410.1	16674	55.3
Gymnodiptychus dybowskii	Cypriniformes	Cyprinidae	Schizothoracinae	Gymnodiptychus	KX688545.1	16667	55.2
Gymnodiptychus dybowskii	Cypriniformes	Cyprinidae	Schizothoracinae	Gymnodiptychus	MN422094.1	16667	55.2
Gymnodiptychus dybowskii	Cypriniformes	Cyprinidae	Schizothoracinae	Gymnodiptychus	NC_028544.1	16677	54.9
Gymnodiptychus integrigymnatus	Cypriniformes	Cyprinidae	Schizothoracinae	Gymnodiptychus	GI	16714	60
Gymnodiptychus pachycheilus	Cypriniformes	Cyprinidae	Schizothoracinae	Gymnodiptychus	NC_023793.1	16586	55.1
Gymnodiptychus pachycheilus	Cypriniformes	Cyprinidae	Schizothoracinae	Gymnodiptychus	KJ139979.1	16675	54.9
Gymnodiptychus pachycheilus weiheensis	Cypriniformes	Cyprinidae	Schizothoracinae	Gymnodiptychus	NC_047411.1	16680	55.5
Gymnodiptychus pachycheilus weiheensis	Cypriniformes	Cyprinidae	Schizothoracinae	Gymnodiptychus	KM879224.1	16679	55.5
Herzensteinia microcephalus	Cypriniformes	Cyprinidae	Schizothoracinae	Herzensteinia	KY511122.1	16747	55.5
Herzensteinia microcephalus	Cypriniformes	Cyprinidae	Schizothoracinae	Herzensteinia	NC_033403.1	16726	55.6
Labeo rohita	Cypriniformes	Cyprinidae	Labeoninae	Labeo	NC_017608.1	16626	56.8
Onychostoma simum	Cypriniformes	Cyprinidae	Acrossocheilinae	Onychostoma	NC_021972.1	16601	55.6
Oxygymnocypris stewartii	Cypriniformes	Cyprinidae	Schizothoracinae	Oxygymnocypris	NC_022718.1	16646	55.3
Percocypris pingi	Cypriniformes	Cyprinidae	Schizothoracinae	Percocypris	NC_018601.1	16586	56.6
Percocypris tchangi retrodorslis	Cypriniformes	Cyprinidae	Schizothoracinae	Percocypris	MT527960.1	16576	56.4
Percocypris tchangi retrodorslis	Cypriniformes	Cyprinidae	Schizothoracinae	Percocypris	MW786772.1	16579	55.9
Platypharodon extremus	Cypriniformes	Cyprinidae	Schizothoracinae	Platypharodon	NC_029171.1	16668	55.9
Platypharodon extremus	Cypriniformes	Cyprinidae	Schizothoracinae	Platypharodon	KM288696.1	16651	56
Ptychobarbus chungtienensis	Cypriniformes	Cyprinidae	Schizothoracinae	Ptychobarbus	NC_034230.1	16970	54.2
Ptychobarbus chungtienensis	Cypriniformes	Cyprinidae	Schizothoracinae	Ptychobarbus	PQ766596.1	16583	55
Ptychobarbus conirostris	Cypriniformes	Cyprinidae	Schizothoracinae	Ptychobarbus	PQ473537.1	16784	53.9
Ptychobarbus dipogon	Cypriniformes	Cyprinidae	Schizothoracinae	Ptychobarbus	NC_024537.1	16787	53.8
Ptychobarbus kaznakovi	Cypriniformes	Cyprinidae	Schizothoracinae	Ptychobarbus	KT215537.1	16843	54.3
Ptychobarbus kaznakovi	Cypriniformes	Cyprinidae	Schizothoracinae	Ptychobarbus	KT215538.1	16585	54.9
Ptychobarbus kaznakovi	Cypriniformes	Cyprinidae	Schizothoracinae	Ptychobarbus	KT316292.1	16700	54.2
Ptychobarbus kaznakovi	Cypriniformes	Cyprinidae	Schizothoracinae	Ptychobarbus	NC_025303.1	16842	54.3
Puntius snyderi	Cypriniformes	Cyprinidae	Smiliogastrinae	Puntius	NC_020097.1	16578	59.3
Scaphiodonichthys acanthopterus	Cypriniformes	Cyprinidae	Barbinae	Scaphiodonichthys	NC_018789.1	16612	57.2
Schizopyge dolichonema	Cypriniformes	Cyprinidae	Schizothoracinae	Schizopyge	NC_023979.1	16583	55
Schizopyge dolichonema	Cypriniformes	Cyprinidae	Schizothoracinae	Schizopyge	KJ577589.1	16585	54.9
Schizopyge niger	Cypriniformes	Cyprinidae	Schizothoracinae	Schizopyge	NC_022866.1	16585	55.2
Schizopyge nukiangensis	Cypriniformes	Cyprinidae	Schizothoracinae	Schizopyge	NC_027940.1	16585	55.1
Schizopygopsis anteroventris	Cypriniformes	Cyprinidae	Schizothoracinae	Schizopygopsis	NC_029190.1	16620	56
Schizopygopsis kessleri	Cypriniformes	Cyprinidae	Schizothoracinae	Schizopygopsis	NC_045935.1	16767	55.4
Schizopygopsis kialingensis	Cypriniformes	Cyprinidae	Schizothoracinae	Schizopygopsis	KM879226.1	16680	55.6
Schizopygopsis malacanthus	Cypriniformes	Cyprinidae	Schizothoracinae	Schizopygopsis	KR527479.1	16672	56
Schizopygopsis malacanthus	Cypriniformes	Cyprinidae	Schizothoracinae	Schizopygopsis	NC_024880.1	16677	55.9
Schizopygopsis malacanthus baoxingensis	Cypriniformes	Cyprinidae	Schizothoracinae	Schizopygopsis	KM593242.1	16787	55.4
Schizopygopsis malacanthus chengi	Cypriniformes	Cyprinidae	Schizothoracinae	Schizopygopsis	KT270484.1	16688	55.7
Schizopygopsis pylzovi	Cypriniformes	Cyprinidae	Schizothoracinae	Schizopygopsis	KP316067.1	16814	55.3
Schizopygopsis pylzovi	Cypriniformes	Cyprinidae	Schizothoracinae	Schizopygopsis	KY511123.1	16705	55.6
Schizopygopsis pylzovi	Cypriniformes	Cyprinidae	Schizothoracinae	Schizopygopsis	NC_026206.1	16664	55.7
Schizopygopsis pylzovi	Cypriniformes	Cyprinidae	Schizothoracinae	Schizopygopsis	KP090219.1	16704	55.6
Schizopygopsis selincuoensis	Cypriniformes	Cyprinidae	Schizothoracinae	Schizopygopsis	MF787293.1	16728	55.6
Schizopygopsis stoliczkai	Cypriniformes	Cyprinidae	Schizothoracinae	Schizopygopsis	NC_032398.1	16833	55.4
Schizopygopsis thermalis	Cypriniformes	Cyprinidae	Schizothoracinae	Schizopygopsis	NC_021421.1	16676	55.7
Schizopygopsis younghusbandi	Cypriniformes	Cyprinidae	Schizothoracinae	Schizopygopsis	NC_021409.1	16674	55.7
Schizopygopsis younghusbandi	Cypriniformes	Cyprinidae	Schizothoracinae	Schizopygopsis	JX232379.1	16593	55.9
Schizothorax argentatus	Cypriniformes	Cyprinidae	Schizothoracinae	Schizothorax	NC_061395.1	16587	55.1
Schizothorax biddulphi	Cypriniformes	Cyprinidae	Schizothoracinae	Schizothorax	NC_017873.1	16585	55.9
Schizothorax biddulphi	Cypriniformes	Cyprinidae	Schizothoracinae	Schizothorax	OR812523.1	16588	55.1
Schizothorax chongi	Cypriniformes	Cyprinidae	Schizothoracinae	Schizothorax	NC_024621.1	16584	55
Schizothorax curvifrons	Cypriniformes	Cyprinidae	Schizothoracinae	Schizothorax	PP778510.1	16592	55
Schizothorax curvilabiatus	Cypriniformes	Cyprinidae	Schizothoracinae	Schizothorax	NC_035994.1	16578	55.5
Schizothorax davidi	Cypriniformes	Cyprinidae	Schizothoracinae	Schizothorax	NC_026205.1	16576	54.9
Schizothorax esocinus	Cypriniformes	Cyprinidae	Schizothoracinae	Schizothorax	KT210882.1	16591	55.3
Schizothorax esocinus	Cypriniformes	Cyprinidae	Schizothoracinae	Schizothorax	NC_022867.1	16583	55.2
Schizothorax eurystomus	Cypriniformes	Cyprinidae	Schizothoracinae	Schizothorax	NC_036933.1	16588	55.1
Schizothorax eurystomus	Cypriniformes	Cyprinidae	Schizothoracinae	Schizothorax	ON920824.1	16590	56
Schizothorax fedtschenkoi	Cypriniformes	Cyprinidae	Schizothoracinae	Schizothorax	NC_087781.1	16584	54.8
Schizothorax gobioides	Cypriniformes	Cyprinidae	Schizothoracinae	Schizothorax	PP375292.1	16592	55.2
Schizothorax gongshanensis	Cypriniformes	Cyprinidae	Schizothoracinae	Schizothorax	NC_031803.1	16591	55.1
Schizothorax grahami	Cypriniformes	Cyprinidae	Schizothoracinae	Schizothorax	NC_029708.1	16584	54.9
Schizothorax griseus	Cypriniformes	Cyprinidae	Schizothoracinae	Schizothorax	NC_046462.1	16586	55.1
Schizothorax gulinensis	Cypriniformes	Cyprinidae	Schizothoracinae	Schizothorax	NC_079827.1	16587	55.1
Schizothorax integrilabiatus	Cypriniformes	Cyprinidae	Schizothoracinae	Schizothorax	NC_036746.1	16588	55.7
Schizothorax intermedius eurycephalus	Cypriniformes	Cyprinidae	Schizothoracinae	Schizothorax	PP375290.1	16588	55.1
Schizothorax kozlovi	Cypriniformes	Cyprinidae	Schizothoracinae	Schizothorax	KU868078.1	16585	55
Schizothorax kozlovi	Cypriniformes	Cyprinidae	Schizothoracinae	Schizothorax	NC_027670.1	16585	55
Schizothorax kozlovi	Cypriniformes	Cyprinidae	Schizothoracinae	Schizothorax	OR416862.1	16585	55
Schizothorax labiatus	Cypriniformes	Cyprinidae	Schizothoracinae	Schizothorax	KT944287.1	16590	55.2
Schizothorax labiatus	Cypriniformes	Cyprinidae	Schizothoracinae	Schizothorax	NC_023365.1	16582	55.3
Schizothorax lantsangensis	Cypriniformes	Cyprinidae	Schizothoracinae	Schizothorax	NC_026294.1	16580	54.9
Schizothorax lissolabiata	Cypriniformes	Cyprinidae	Schizothoracinae	Schizothorax	NC_027162.1	16583	54.9
Schizothorax lissolabiata	Cypriniformes	Cyprinidae	Schizothoracinae	Schizothorax	KF752480.1	16592	55.5
Schizothorax macropogon	Cypriniformes	Cyprinidae	Schizothoracinae	Schizothorax	NC_020339.1	16588	55.3
Schizothorax molesworthi	Cypriniformes	Cyprinidae	Schizothoracinae	Schizothorax	NC_037183.1	16585	55.7
Schizothorax nepalensis	Cypriniformes	Cyprinidae	Schizothoracinae	Schizothorax	NC_031537.1	16589	55.4
Schizothorax oconnori	Cypriniformes	Cyprinidae	Schizothoracinae	Schizothorax	NC_020781.1	16590	55.4
Schizothorax plagiostomus	Cypriniformes	Cyprinidae	Schizothoracinae	Schizothorax	NC_023531.1	16576	55.9
Schizothorax prenanti	Cypriniformes	Cyprinidae	Schizothoracinae	Schizothorax	NC_023829.1	16587	55
Schizothorax progastus	Cypriniformes	Cyprinidae	Schizothoracinae	Schizothorax	NC_023366.1	16575	55.2
Schizothorax pseudoaksaiensis	Cypriniformes	Cyprinidae	Schizothoracinae	Schizothorax	NC_024833.1	16582	55.6
Schizothorax pseudoaksaiensis	Cypriniformes	Cyprinidae	Schizothoracinae	Schizothorax	KM243919.1	16586	55.1
Schizothorax richardsonii	Cypriniformes	Cyprinidae	Schizothoracinae	Schizothorax	NC_021448.1	16592	55.3
Schizothorax sinensis	Cypriniformes	Cyprinidae	Schizothoracinae	Schizothorax	NC_056907.1	16571	55
Schizothorax taliensis	Cypriniformes	Cyprinidae	Schizothoracinae	Schizothorax	NC_037516.1	16578	54.9
Schizothorax waltoni	Cypriniformes	Cyprinidae	Schizothoracinae	Schizothorax	NC_020606.1	16589	55.3
Schizothorax waltoni	Cypriniformes	Cyprinidae	Schizothoracinae	Schizothorax	KC513574.1	16587	55.4
Schizothorax wangchiachii	Cypriniformes	Cyprinidae	Schizothoracinae	Schizothorax	KU868077.1	16584	54.9
Schizothorax wangchiachii	Cypriniformes	Cyprinidae	Schizothoracinae	Schizothorax	NC_020360.1	16593	55.4
Schizothorax yunnanensis paoshanensis	Cypriniformes	Cyprinidae	Schizothoracinae	Schizothorax	KP892531.1	16585	55.1
Schizothorax yunnanensis paoshanensis	Cypriniformes	Cyprinidae	Schizothoracinae	Schizothorax	KR780749.1	16594	55.2
